# Supplementary material for: Structural and Spectroscopic Properties of Isoconazole and Bifonazole—Experimental and Theoretical Studies
Source: Int J Mol Sci. 2022 Dec 28;24(1):520. doi: 10.3390/ijms24010520 (PMC9820235; doi:10.3390/ijms24010520)
Supplement: Supplementary file 1 [file ijms-24-00520-s001.zip]

Archive with 1 entries (1 files):
- ijms-2094778-supplementary.pdf
